# Supplementary material for: Post-translational coordination of chlorophyll biosynthesis and breakdown by BCMs maintains chlorophyll homeostasis during leaf development
Source: Nat Commun. 2020 Mar 20;11:1254. doi: 10.1038/s41467-020-14992-9 (PMC7083845; doi:10.1038/s41467-020-14992-9)
Supplement: Supplementary file 4 — Source Data [file 41467_2020_14992_MOESM4_ESM.xlsx]

## Sheet: Fig. 1
	Fig. 1b						Fig. 1c					Fig. 1f					Fig. 1g				Fig. 1h

## Sheet: Fig. 2
	Fig. 2c-g										Fig. 2h						Fig. 2i
		Relative ALA synthesis rate	Relative Proto	Relative MgP	Relative MgPMME	Relative Chl a	Relative Chl b	Relative Heme
	WT	0.966795	101.338	0.181436	0.788689	0.764741	0.230758	0.944693
	WT	1.06855	82.0716	0.192204	0.841406	0.782483	0.228088	1.06624
	WT	0.964659	116.59	0.17319	0.823075	0.774151	0.21978	0.932868
	WT	1.04452		0.182183	0.779588	0.739664	0.2185	0.986256
	WT	0.94633				0.81284	0.239632	1.08542
	WT	1.03159				0.764485	0.224879	0.969553
	WT	0.977558				0.792511	0.208861
	WT	0.9934				0.810159	0.223265
	WT					0.743846	0.221358
	WT					0.820081	0.19414
	WT					0.837009	0.203403
	WT					0.761918	0.183449
	bcm1-2	0.81649	79.1308	0.0915833	0.183258	0.659856	0.173175	0.891919
	bcm1-2	0.776997	83.819	0.100638	0.187414	0.621209	0.163296	0.97984
	bcm1-2	0.825056	69.9637	0.0959282	0.185705	0.657371	0.173391	0.889202
	bcm1-2	0.784312		0.0956639	0.193842	0.656953	0.167149	0.92086
	bcm1-2	0.752271				0.66802	0.177094	0.91721
	bcm1-2	0.774173				0.701236	0.186772	1.05865
	bcm1-2	0.856712				0.643014	0.166149
	bcm1-2	0.861572				0.644753	0.156612
	bcm1-2					0.640992	0.163445
	bcm1-2					0.725794	0.152436
	bcm1-2					0.741977	0.153545
	bcm1-2					0.708607	0.14466
	bcm1-3	0.789058	83.3831	0.0953218	0.195406	0.634602	0.165307	0.952124
	bcm1-3	0.793465	53.8587	0.0869957	0.168988	0.665095	0.173386	0.970268
	bcm1-3	0.819413	83.2102	0.0900745	0.179114	0.657302	0.171168	0.999087
	bcm1-3	0.719905		0.098521	0.216563	0.660145	0.174648	1.05031
	bcm1-3	0.756837				0.675866	0.179154	0.890442
	bcm1-3	0.731265				0.55648	0.146043	0.925593
	bcm1-3	0.847278				0.633357	0.165022
	bcm1-3	0.865734				0.626605	0.159198
	bcm1-3					0.631209	0.1528
	bcm1-3					0.729165	0.149866
	bcm1-3					0.719046	0.151338
	bcm1-3					0.751154	0.156733
	BCM1-OX5	1.01506	107.861	0.218687	1.09414	0.796074	0.234748	1.02035
	BCM1-OX5	1.02535	134.002	0.203933	0.917889	0.782301	0.229268	1.0724
	BCM1-OX5	1.09965	133.893	0.20307	0.924253	0.792859	0.240577	1.1269
	BCM1-OX5	1.0541		0.21898	1.00395	0.866542	0.254655	0.933265
	BCM1-OX5	0.979901				0.701337	0.203055	0.939312
	BCM1-OX5	1.07557				0.716644	0.207516	0.993802
	BCM1-OX5	0.98125				0.77734	0.205175
	BCM1-OX5	1.01404				0.743851	0.199239
	BCM1-OX5					0.815216	0.214275
	BCM1-OX5					0.876869	0.203692
	BCM1-OX5					0.819075	0.188015
	BCM1-OX5					0.827741	0.199637
	BCM1-OX9	1.06067	99.8588	0.218017	1.11573	0.78732	0.219529	1.09309
	BCM1-OX9	1.08418		0.215937	0.997741	0.788859	0.219224	0.89076
	BCM1-OX9	1.13915		0.200488	1.10971	0.743098	0.217796	0.98458
	BCM1-OX9	1.07621		0.220397	0.998863	0.867321	0.254863	1.02828
	BCM1-OX9	1.01774				0.780174	0.230142	0.905054
	BCM1-OX9	1.0851				0.738771	0.215175	0.882443
	BCM1-OX9	1.05804				0.768318	0.19527
	BCM1-OX9	1.07545				0.746554	0.198636
	BCM1-OX9					0.747973	0.203887
	BCM1-OX9					0.876292	0.213266
	BCM1-OX9					0.910624	0.212191
	BCM1-OX9					0.751545	0.172549

## Sheet: Fig. 3
	Fig. 3b				Fig. 3c-e
						ALA synthesis rate (nmol h-1 g FW-1)	Chl a (nmol mg FW-1)	Chl b (nmol mg FW-1)	MgP (pmol mg FW-1)	MgPMME (pmol mg FW-1)
					WT	266.711	0.969066	0.300668	0.127853	0.427581
					WT	220.35	0.933514	0.291545	0.115709	0.451035
					WT	213.969	0.907483	0.27585	0.136626	0.466691
					bcm1-3	173.154	0.763658	0.207105	0.052504	0.110261
					bcm1-3	162.549	0.79553	0.216539	0.0512757	0.119771
					bcm1-3	152.487	0.805554	0.221123	0.0659852	0.125226
					gun5-1	212.856	0.804967	0.197277	0.0691755	0.131742
					gun5-1	192.899	0.78243	0.185099	0.0691595	0.129271
					gun5-1	168.96	0.76588	0.186814	0.0594699	0.110598
					gun4-1	49.3409	0.382643	0.0673552	0.0305672	0.0626368
					gun4-1	76.8563	0.375211	0.0672981	0.0225424	0.0487347
					gun4-1	68.9116	0.392474	0.0743435	0.0271271	0.0683504
					gun4-3	268.938	0.621324	0.145548	0.0538758	0.0923604
					gun4-3	246.924	0.620558	0.182362	0.0735458	0.113473
					gun4-3	201.369	0.750126	0.193585	0.0814306	0.131172
					bcm1-3 gun5-1	30.0747	0.362054	0.0663444	0.0212405	0.0207302
					bcm1-3 gun5-1	20.9014	0.303905	0.0577367	0.0196535	0.0177821
					bcm1-3 gun5-1	14.5122	0.301874	0.0601975	0.0193089	0.0167512
					bcm1-3 gun4-1	30.6178	0.360388	0.0599474	0.0198852	0.0300177
					bcm1-3 gun4-1	27.7685	0.364755	0.0643193	0.0210606	0.0345719
					bcm1-3 gun4-1	24.3166	0.351991	0.0613436	0.0226427	0.0375472
					bcm1-3 gun4-3	40.4787	0.373458	0.067623	0.0226644	0.0323016
					bcm1-3 gun4-3	44.0657	0.378373	0.0679151	0.0213694	0.0326537
					bcm1-3 gun4-3	45.4928	0.367102	0.0678371	0.0269207	0.0383497
	Fig. 3f				Fig. 3g, h
						Chl a (nmol mg FW-1)	Chl b (nmol mg FW-1)	MgP (pmol mg FW-1)	MgPMME (pmol mg FW-1)
					WT	1.15545	0.302513	0.0694532	0.418456
					WT	1.16462	0.294302	0.063532	0.516042
					WT	1.15627	0.30146	0.055322	0.511309
					gun5-1	0.637237	0.108062	0.0370497	0.195659
					gun5-1	0.611926	0.106668	0.0316251	0.0920903
					gun5-1	0.6156	0.104147	0.0283977	0.108619
					BCM1-OX5/gun5-1	0.602589	0.103275	0.0432905	0.163842
					BCM1-OX5/gun5-1	0.599323	0.108747	0.0392751	0.11207
					BCM1-OX5/gun5-1	0.537446	0.0930962	0.0400675	0.112283
					BCM1-OX10/gun5-1	0.592388	0.100305	0.0395879	0.122656
					BCM1-OX10/gun5-1	0.616709	0.111947	0.0328562	0.115406
					BCM1-OX10/gun5-1	0.610766	0.104305	0.0424312	0.133396
					gun4-1	0.410846	0.0619457	0.0223598	0.0680365
					gun4-1	0.455735	0.0710926	0.0196999	0.0629995
					gun4-1	0.411568	0.063749	0.0211757	0.0752928
					BCM1-OX3/gun4-1	0.44707	0.0662564	0.0215204	0.075217
					BCM1-OX3/gun4-1	0.43758	0.0646033	0.0209504	0.0711547
					BCM1-OX3/gun4-1	0.427251	0.0671035	0.0222498	0.0698047
					BCM1-OX7/gun4-1	0.504769	0.0794314	0.022086	0.0771757
					BCM1-OX7/gun4-1	0.457201	0.0689905	0.0226286	0.0803212
					BCM1-OX7/gun4-1	0.45109	0.0659642	0.0242712	0.0821317
					gun4-3	0.887959	0.200404	0.0253439	0.0916282
					gun4-3	0.937316	0.216242	0.0302014	0.139152
					gun4-3	0.849374	0.185191	0.0245467	0.0836117
					BCM1-OX6/gun4-3	0.897601	0.199553	0.0367914	0.197809
					BCM1-OX6/gun4-3	0.900261	0.208073	0.0364149	0.142781
					BCM1-OX6/gun4-3	0.875383	0.196654	0.0316531	0.136126
					BCM1-OX9/gun4-3	0.961797	0.233103	0.040939	0.164332
					BCM1-OX9/gun4-3	0.910159	0.215363	0.0328969	0.123274
					BCM1-OX9/gun4-3	0.938627	0.220557	0.0407963	0.159471

## Sheet: Fig. 4
	Fig. 4c
		MgP (pmol min-1)
	bcm1-3 gun4-1	0
	bcm1-3 gun4-1	0
	bcm1-3 gun4-1	0
	BCM1-OX3/gun4-1	0
	BCM1-OX3/gun4-1	0
	BCM1-OX3/gun4-1	0
	CHLH+CHLD+CHLI	0.071708
	CHLH+CHLD+CHLI	0.068289
	CHLH+CHLD+CHLI	0.065532
	GUN4+CHLH+CHLD+CHLI	1.05954
	GUN4+CHLH+CHLD+CHLI	1.05291
	GUN4+CHLH+CHLD+CHLI	1.03913
	bcm1-3 gun4-1+CHLH+CHLD+CHLI	0.108813
	bcm1-3 gun4-1+CHLH+CHLD+CHLI	0.106414
	bcm1-3 gun4-1+CHLH+CHLD+CHLI	0.108353
	bcm1-3 gun4-1+GUN4+CHLH+CHLD+CHLI	0.939605
	bcm1-3 gun4-1+GUN4+CHLH+CHLD+CHLI	0.904389
	bcm1-3 gun4-1+GUN4+CHLH+CHLD+CHLI	0.943688
	BCM1-OX3/gun4-1+CHLH+CHLD+CHLI	0.098146
	BCM1-OX3/gun4-1+CHLH+CHLD+CHLI	0.096104
	BCM1-OX3/gun4-1+CHLH+CHLD+CHLI	0.09738
	BCM1-OX3/gun4-1+GUN4+CHLH+CHLD+CHLI	1.05699
	BCM1-OX3/gun4-1+GUN4+CHLH+CHLD+CHLI	1.04423
	BCM1-OX3/gun4-1+GUN4+CHLH+CHLD+CHLI	1.0034

## Sheet: Fig. 5
	Fig. 5b									Fig. 5d				Fig. 5e
		Raw Ct value					Gene expression relative to ACTIN2 (2-ΔΔC(t))				Chl a (nmol mg FW-1)	Chl b (nmol mg FW-1)
		ACTIN2	BCM1	BCM2			BCM1	BCM2		VIGS-GFP/WT-Old	0.901092	0.24018
	VIGS-GFP/WT	17.6542	17.2919	23.0052		VIGS-GFP/WT	1.00232	0.939551		VIGS-GFP/WT-Old	0.921238	0.277778
	VIGS-GFP/WT	17.2963	17.5278	23.0921		VIGS-GFP/WT	1.02494	1.05168		VIGS-GFP/WT-Old	0.883904	0.238589
	VIGS-GFP/WT	17.9231	17.2132	22.9852		VIGS-GFP/WT	1.03996	0.964621		VIGS-GFP/WT-Young	0.941135	0.262626
	VIGS-GFP/WT	17.3127	17.4024	22.5137		VIGS-GFP/bcm1-3	0.00013664	0.881124		VIGS-GFP/WT-Young	0.997389	0.293537
	VIGS-GFP/WT	17.9458	17.6197	23.6118		VIGS-GFP/bcm1-3	0.000113886	0.947622		VIGS-GFP/WT-Young	0.896727	0.253893
	VIGS-GFP/WT	17.7667	17.7891	23.3482		VIGS-GFP/bcm1-3	8.19049e-05	0.845092		VIGS-GFP/bcm1-3-Old	0.60179	0.135005
	VIGS-GFP/bcm1-3	17.8447	31.1374	23.2889		VIGS-BCM2/WT	1.04073	0.00935744		VIGS-GFP/bcm1-3-Old	0.692269	0.152013
	VIGS-GFP/bcm1-3	17.4878	30.3236	23.4313		VIGS-BCM2/WT	1.3094	0.00314899		VIGS-GFP/bcm1-3-Old	0.615218	0.135754
	VIGS-GFP/bcm1-3	18.1439	30.5091	23.2721		VIGS-BCM2/WT	0.972885	0.00543789		VIGS-GFP/bcm1-3-Young	0.891311	0.195574
	VIGS-GFP/bcm1-3	17.3652	30.6746	23.3125		VIGS-BCM2/bcm1-3	0.00799991	0.0924263		VIGS-GFP/bcm1-3-Young	0.811111	0.189841
	VIGS-GFP/bcm1-3	18.1085	31.0628	23.3298		VIGS-BCM2/bcm1-3	0.00996793	0.0812248		VIGS-GFP/bcm1-3-Young	0.769686	0.1732
	VIGS-GFP/bcm1-3	17.1854	31.0427	23.5195		VIGS-BCM2/bcm1-3	0.00523267	0.066247		VIGS-BCM2/WT-Old	0.967995	0.257537
	VIGS-BCM2/WT	15.4612	15.0619	26.6168						VIGS-BCM2/WT-Old	0.920969	0.234908
	VIGS-BCM2/WT	15.374	15.18	27.5973						VIGS-BCM2/WT-Old	0.887627	0.236881
	VIGS-BCM2/WT	15.8466	15.1291	29.109						VIGS-BCM2/WT-Young	0.94834	0.247879
	VIGS-BCM2/WT	15.5494	16.0427	29.4489						VIGS-BCM2/WT-Young	0.916482	0.235772
	VIGS-BCM2/WT	13.3908	13.0328	26.6153						VIGS-BCM2/WT-Young	0.986424	0.274408
	VIGS-BCM2/WT	13.9144	13.5123	26.2535						VIGS-BCM2/bcm1-3-Old	0.128658	0.0160309
	VIGS-BCM2/bcm1-3	17.9765	24.3623	26.4414						VIGS-BCM2/bcm1-3-Old	0.129439	0.0172811
	VIGS-BCM2/bcm1-3	17.388	24.468	26.5578						VIGS-BCM2/bcm1-3-Old	0.0836142	0.0123153
	VIGS-BCM2/bcm1-3	17.6978	24.0395	26.4555						VIGS-BCM2/bcm1-3-Young	0.833385	0.165075
	VIGS-BCM2/bcm1-3	17.0893	23.862	26.8449						VIGS-BCM2/bcm1-3-Young	0.803493	0.168668
	VIGS-BCM2/bcm1-3	17.4025	24.532	26.888						VIGS-BCM2/bcm1-3-Young	0.820163	0.165398
	VIGS-BCM2/bcm1-3	16.9432	24.5711	26.5289
	Fig. 5g									Fig. 5h, i
		Raw Ct value					Gene expression relative to SAND (2-ΔΔC(t))				Chl a (nmol mg FW-1)	Chl b (nmol mg FW-1)	MgP (pmol mg FW-1)	MgPMME (pmol mg FW-1)
		SAND	BCM1	BCM2			BCM1	BCM2		WT	0.876229	0.27055	0.0457487	0.165922
	WT	19.916	14.4389	18.1785		WT	0.98333	1.09709		WT	0.88734	0.271266	0.0450253	0.151209
	WT	19.5539	14.2805	18.429		WT	0.990605	1.30626		WT	0.85581	0.268452	0.0440921	0.16996
	WT	20.0024	14.1361	18.1768		WT	1.0869	0.793368		bcm1-2	0.71578	0.191764	0.0240235	0.0559865
	WT	19.9533	14.5411	18.1642		bcm1-2	0.0186625	1.00998		bcm1-2	0.706207	0.189713	0.027805	0.0689947
	WT	19.9517	14.708	18.7962		bcm1-2	0.0226205	1.12444		bcm1-2	0.71785	0.19356	0.0213421	0.0496027
	WT	19.8077	14.2966	18.9286		bcm1-2	0.0236008	1.24582		BCM12-OX1/bcm1	0.853836	0.256141	0.0418881	0.209953
	bcm1-2	19.5915	19.8166	18.1039		BCM2-OX1/bcm1	0.0230273	55.5486		BCM12-OX1/bcm1	0.869161	0.204712	0.0408952	0.241336
	bcm1-2	19.4796	19.5713	17.8098		BCM2-OX1/bcm1	0.0220103	90.1899		BCM12-OX1/bcm1	0.842594	0.262142	0.0544486	0.202403
	bcm1-2	19.2393	19.6131	18.023		BCM2-OX1/bcm1	0.0253739	79.3834		BCM12-OX2/bcm1	0.833749	0.243583	0.0400011	0.158057
	bcm1-2	19.9771	19.1682	18.4635		BCM2-OX2/bcm1	0.0128581	92.5234		BCM12-OX2/bcm1	0.842708	0.242229	0.0467685	0.163447
	bcm1-2	19.4134	19.2019	17.5251		BCM2-OX2/bcm1	0.0142395	85.2973		BCM12-OX2/bcm1	0.856459	0.258204	0.0411758	0.189461
	bcm1-2	19.1056	18.8469	17.5199		BCM2-OX2/bcm1	0.0238082	50.3624		BCM12-OX3/bcm1	0.834591	0.251189	0.0435524	0.190794
	BCM2-OX1/bcm1	19.5409	19.4336	9.87513		BCM2-OX3/bcm1	0.0158745	100.231		BCM12-OX3/bcm1	0.855287	0.262587	0.0491735	0.210532
	BCM2-OX1/bcm1	19.7534	19.6274	12.4365		BCM2-OX3/bcm1	0.0206222	100.243		BCM12-OX3/bcm1	0.850653	0.259727	0.0473349	0.182834
	BCM2-OX1/bcm1	19.4871	19.5593	11.5373		BCM2-OX3/bcm1	0.0206928	84.5281
	BCM2-OX1/bcm1	19.4085	19.4925	11.4504
	BCM2-OX1/bcm1	19.8069	19.4276	11.8615
	BCM2-OX1/bcm1	19.3827	19.4274	12.8407
	BCM2-OX2/bcm1	22.3851	23.1043	16.7657		Fig. 5j
	BCM2-OX2/bcm1	22.0858	23.058	16.9934
	BCM2-OX2/bcm1	20.0197	20.3808	11.7605
	BCM2-OX2/bcm1	19.4025	19.9491	11.8778
	BCM2-OX2/bcm1	19.5994	19.5593	12.9558
	BCM2-OX2/bcm1	19.6674	19.4925	12.5579
	BCM2-OX3/bcm1	19.5428	19.1042	11.6095
	BCM2-OX3/bcm1	19.5941	20.084	11.505
	BCM2-OX3/bcm1	19.6479	19.7671	9.71777
	BCM2-OX3/bcm1	19.7575	19.8365	11.6349
	BCM2-OX3/bcm1	19.5532	19.476	12.1346
	BCM2-OX3/bcm1	19.5553	19.6816	11.7309

## Sheet: Fig. 6
	Fig. 6 b, c								Fig. 6 e, f
			Chl a (nmol mg FW-1)	Chl b (nmol mg FW-1)	Phein a (pmol mg FW-1)	Pheide a (pmol mg FW-1)				Raw Ct value
	0 DDI	WT	1.20985	0.305754	8.33287	0				0 DDI			3 DDI
		WT	1.22555	0.29557	8.67279	0				SAND	SAG12	SGR1	SAND	SAG12	SGR1
		WT	1.24412	0.305896	8.74135	0			WT	22.5823	N.D.	21.3947	23.7713	24.3232	18.0464
		bcm1-3 bcm2-2	0.991611	0.194831	8.07103	0			WT	22.4799	N.D.	21.5519	23.3785	24.3774	17.2519
		bcm1-3 bcm2-2	0.926339	0.187416	8.51377	0			WT	22.5608	N.D.	21.8978	23.2649	24.0013	17.317
		bcm1-3 bcm2-2	0.981408	0.20227	8.39145	0			WT	22.5202	N.D.	21.6515	23.126	23.7467	17.4817
		BCM1-OX9	1.22315	0.316667	9.56137	0			WT	23.1496	N.D.	21.5032	23.1609	24.1685	17.3251
		BCM1-OX9	1.20077	0.293198	8.8058	0			WT	22.2423	N.D.	21.4674	23.1346	24.0891	16.8096
		BCM1-OX9	1.16116	0.298472	9.78809	0			bcm1-3 bcm2-2	22.5788	N.D.	21.6159	23.2959	24.7064	17.5288
		BCM2-OX1/bcm1	1.18735	0.27771	9.06641	0			bcm1-3 bcm2-2	22.3468	N.D.	22.0427	23.2011	24.571	17.8613
		BCM2-OX1/bcm1	1.16063	0.282581	9.32724	0			bcm1-3 bcm2-2	22.3284	N.D.	21.4504	23.3519	24.4151	17.8094
		BCM2-OX1/bcm1	1.1799	0.302379	8.20589	0			bcm1-3 bcm2-2	22.1018	N.D.	21.3747	22.848	24.2458	18.1267
		nyc1	1.29569	0.336751	8.63185	0			bcm1-3 bcm2-2	27.2724	N.D.	25.9477	23.4008	24.394	17.2031
		nyc1	1.22926	0.321285	8.63235	0			bcm1-3 bcm2-2	27.4018	N.D.	25.4696	23.0111	24.3553	16.967
		nyc1	1.30307	0.331232	8.11781	0			BCM1-OX9	23.4983	N.D.	22.3851	23.3858	24.4746	17.3259
		nye1	1.19632	0.29926	9.20715	0			BCM1-OX9	23.1423	N.D.	22.442	23.322	24.2283	16.6969
		nye1	1.14738	0.28885	9.3046	0			BCM1-OX9	28.1568	N.D.	26.0226	23.7013	23.5107	16.9529
		nye1	1.20679	0.29067	9.71634	0			BCM1-OX9	27.7517	N.D.	26.1428	23.0653	23.6311	16.3282
		pph	1.21684	0.2979	8.94509	0			BCM1-OX9	22.7002	N.D.	21.7948	23.2221	23.8936	17.755
		pph	1.21062	0.290941	9.15883	0			BCM1-OX9	22.2867	N.D.	21.7574	23.1936	24.0951	17.5113
		pph	1.2536	0.310078	8.66623	0			BCM2-OX1/bcm1	26.4419	N.D.	25.0066	23.4023	22.8264	16.8761
		pao	0.967762	0.233021	9.35981	0			BCM2-OX1/bcm1	26.2582	N.D.	24.8241	22.6864	22.4001	17.065
		pao	1.00237	0.23622	9.47957	0			BCM2-OX1/bcm1	28.0878	N.D.	26.728	23.5152	23.7185	17.0235
		pao	1.00957	0.230352	8.51663	0			BCM2-OX1/bcm1	27.8531	N.D.	26.4526	23.3862	24.2269	16.9743
	7 DDI	WT	0.278573	0.0376278	1.48992	2.58435			BCM2-OX1/bcm1	28.0872	N.D.	26.3489	23.7471	23.9845	16.9858
		WT	0.312493	0.0454448	1.56178	0.389008			BCM2-OX1/bcm1	27.7329	N.D.	26.2997	22.4784	23.3988	16.5302
		WT	0.360458	0.0530603	1.84514	0.122795			nyc1	29.3866	N.D.	27.2964	23.0253	25.5278	17.5581
		bcm1-3 bcm2-2	0.0841593	0.0109546	0.603622	0			nyc1	29.1848	N.D.	27.6356	23.3817	26.0932	17.3641
		bcm1-3 bcm2-2	0.0988717	0.0146394	0.830386	0			nyc1	28.1405	N.D.	26.4872	22.93	25.4982	17.1694
		bcm1-3 bcm2-2	0.0780277	0.0103456	0.537436	0			nyc1	28.0457	N.D.	26.5033	23.03	25.1242	16.9576
		BCM1-OX9	1.11088	0.182008	4.60685	0			nyc1	28.1674	N.D.	26.262	23.1745	25.3414	17.4329
		BCM1-OX9	1.16614	0.204996	4.38354	0			nyc1	27.5407	N.D.	26.2955	23.0577	25.567	17.4536
		BCM1-OX9	1.1487	0.195545	4.81789	0			nye1	22.9508	N.D.	23.0994	23.1087	25.296	18.0185
		BCM2-OX1/bcm1	0.625304	0.0836981	2.55147	0			nye1	22.7588	N.D.	22.9199	23.1446	25.176	18.0377
		BCM2-OX1/bcm1	0.669847	0.0998211	2.6067	0			nye1	23.0557	N.D.	23.0613	22.8497	26.0676	18.2303
		BCM2-OX1/bcm1	0.724462	0.11551	3.30808	0			nye1	22.7272	N.D.	23.048	22.4422	26.4652	17.8621
		nyc1	0.499266	0.253952	1.44375	0			nye1	22.6301	N.D.	22.6916	23.2855	25.3784	18.419
		nyc1	0.56646	0.240632	2.02105	0			nye1	22.0705	N.D.	22.6806	23.1655	24.9061	18.2277
		nyc1	0.519253	0.228031	1.78652	0			pph	22.406	N.D.	21.7079	23.1566	25.2977	17.2974
		nye1	0.674747	0.0927068	2.36931	0			pph	22.1539	N.D.	21.7978	23.1943	25.0495	18.1063
		nye1	0.706224	0.106274	2.75904	0			pph	22.4528	N.D.	21.7523	22.9488	26.1062	18.065
		nye1	0.793288	0.118078	3.18732	0			pph	22.0303	N.D.	21.6729	22.707	25.611	17.6288
		pph	0.563821	0.155525	28.1832	2.12676			pph	23.0069	N.D.	22.0031	23.6409	27.0145	17.4582
		pph	0.572936	0.146626	32.3084	1.05863			pph	22.3434	N.D.	21.9794	22.9469	26.0267	17.793
		pph	0.587661	0.160098	27.5679	2.30835			pao	22.4666	N.D.	21.6467	23.086	25.5653	17.3602
		pao	0.440976	0.0874025	3.77449	257.979			pao	22.3294	N.D.	22.0942	23.0393	24.4596	17.2316
		pao	0.441429	0.0814111	3.37275	175.623			pao	22.4384	N.D.	21.2135	23.4537	26.8364	17.9846
		pao	0.457313	0.0938023	3.94831	130.579			pao	22.1342	N.D.	21.4736	23.237	27.0542	18.1937
									pao	22.546	N.D.	21.6595	22.61	26.0641	17.5695
									pao	22.3325	N.D.	21.7407	22.9293	25.0026	17.3978
	Fig. 6 g
										Gene expression relative to SAND at 0 DDI (2-ΔΔC(t))
										0 DDI		3 DDI
										SAG12	SGR1	SAG12	SGR1
									WT	N.D.	1.09154	1.04371	22.9185
										N.D.	0.919562	1.00288	29.212
										N.D.	1.1351	0.912951	26.0609
									bcm1-3 bcm2-2	N.D.	0.893089	0.701005	26.1671
										N.D.	0.88906	0.792302	19.4349
										N.D.	1.30078	0.790387	31.8408
									BCM1-OX9	N.D.	0.949474	0.956326	32.4015
										N.D.	1.74278	1.47653	42.8258
										N.D.	0.827035	1.08994	25.7504
									BCM2-OX1/bcm1	N.D.	1.26005	2.03914	35.7094
										N.D.	1.17489	1.02373	42.7313
										N.D.	1.46523	1.43793	34.702
									nyc1	N.D.	1.55839	0.350052	24.853
										N.D.	1.49468	0.396614	27.8705
										N.D.	1.46268	0.374931	25.513
									nye1	N.D.	0.419126	0.423577	16.9003
										N.D.	0.441383	0.163606	13.6786
										N.D.	0.391931	0.546929	13.8954
									pph	N.D.	0.738207	0.478306	29.2043
										N.D.	0.697027	0.254703	18.24
										N.D.	0.804276	0.263734	22.4844
									pao	N.D.	0.835834	0.309362	25.8563
										N.D.	1.04451	0.134072	20.4033
										N.D.	0.852467	0.372935	20.5604
	Fig. 6 h

## Sheet: Fig. 7
	Fig. 7c					Fig. 7e					Fig. 7g
							Chl a (nmol mg FW-1)	Chl b (nmol mg FW-1)				Raw Ct value					Gene expression relative to Nt-α-TUBULIN (Log2 fold change relative to EV)
						EV	1.00273	0.2461				Nt-α-TUBULIN	BCM1	SGR1			BCM1	SGR1
						EV	0.893474	0.215492			EV	22.29	31.5241	34.122		BCM1-OX	16.4454	0.915519
						EV	0.914277	0.214513			EV	22.4292	31.8053	33.0894		BCM1-OX	15.4462	1.96461
						BCM1-OX	0.990955	0.240356			EV	21.6399	31.7488	35		BCM1-OX	16.7334	3.04182
						BCM1-OX	0.969812	0.233942			EV	21.0255	31.7575	33.7393		SGR1-OX	-0.933781	17.6556
						BCM1-OX	0.86	0.197342			EV	21.5925	33.1049	35.2496		SGR1-OX	1.81363	16.8309
						SGR1-OX	0.660925	0.237365			EV	21.0023	31.8944	34.6409		SGR1-OX	1.33815	17.1565
						SGR1-OX	0.529364	0.199589			BCM1-OX	22.855	16.6996	34.4095		BCM1-OX SGR1-OX	15.7649	18.1335
						SGR1-OX	0.529043	0.216976			BCM1-OX	22.2336	16.3048	35		BCM1-OX SGR1-OX	14.9475	17.6412
						BCM1-OX SGR1-OX	0.832113	0.225082			BCM1-OX	21.6565	16.5003	32.1619		BCM1-OX SGR1-OX	14.85	17.1914
						BCM1-OX SGR1-OX	0.781478	0.218163			BCM1-OX	21.9415	16.431	31.7976
						BCM1-OX SGR1-OX	0.780224	0.226375			BCM1-OX	23.5655	17.1221	32.456
											BCM1-OX	24.1513	17.2566	32.9937
											SGR1-OX	23.0299	34.2536	17.8442
											SGR1-OX	23.1243	32.4177	18.0648
						Fig. 7f					SGR1-OX	21.2757	29.7521	16.9148
											SGR1-OX	21.0881	29.0314	16.8764
											SGR1-OX	22.1802	31.132	17.4936
											SGR1-OX	22.046	30.2941	17.4327
											BCM1-OX SGR1-OX	22.4737	16.9988	16.6762
											BCM1-OX SGR1-OX	22.9651	17.0142	16.8102
											BCM1-OX SGR1-OX	21.1422	16.4847	15.971
											BCM1-OX SGR1-OX	21.3713	16.4363	16.2649
											BCM1-OX SGR1-OX	21.8608	17.3007	17.1393
											BCM1-OX SGR1-OX	21.4063	17.2322	17.3008
						Fig. 7i					Fig. 7k
							Chl a (nmol mg FW-1)	Chl b (nmol mg FW-1)				Raw Ct value					Gene expression relative to SAND (Log2 fold change relative to EV)
						WT	1.29431	0.354421				SAND	BCM1	SGR1			BCM1	SGR1
						WT	1.39148	0.372386			WT	22.0229	16.7894	20.0801		BCM1-OX9	5.29971	0.0676245
						WT	1.37028	0.355258			WT	22.1732	16.8328	20.1896		BCM1-OX9	5.30961	-0.032417
						BCM1-OX9	1.14228	0.290105			WT	22.3368	17.1248	20.2049		BCM1-OX9	5.40113	-0.0607688
						BCM1-OX9	1.31593	0.349729			WT	22.5164	17.3166	20.2647		SGR1-OX7	-0.225924	4.95782
						BCM1-OX9	1.31635	0.339535			WT	22.1605	16.7104	20.1587		SGR1-OX7	-0.211124	4.44324
						SGR1-OX7	0.557022	0.134679			WT	22.0489	16.968	20.2053		SGR1-OX7	-0.223711	5.0676
						SGR1-OX7	0.660638	0.162172			BCM1-OX9	22.278	11.6213	20.2022		BCM1-OX9 SGR1-OX7	3.6279	4.40442
						SGR1-OX7	0.610057	0.145997			BCM1-OX9	22.1577	11.6681	20.2814		BCM1-OX9 SGR1-OX7	2.60644	3.77856
						BCM1-OX9 SGR1-OX7	1.18332	0.29297			BCM1-OX9	22.1732	11.7193	20.154		BCM1-OX9 SGR1-OX7	2.97958	3.22197
						BCM1-OX9 SGR1-OX7	1.10441	0.291862			BCM1-OX9	22.3301	11.692	20.254
						BCM1-OX9 SGR1-OX7	1.16828	0.282673			BCM1-OX9	22.348	11.7127	20.2718
											BCM1-OX9	22.3797	11.7325	20.3946
											SGR1-OX7	22.226	17.2629	15.1325
											SGR1-OX7	22.1295	17.1537	15.1899
											SGR1-OX7	22.353	17.2244	15.8098
						Fig. 7j					SGR1-OX7	22.1735	17.0961	15.79
											SGR1-OX7	22.3068	17.1928	15.331
											SGR1-OX7	22.1314	17.1123	15.1215
											BCM1-OX9 SGR1-OX7	22.4116	13.802	16.0045
											BCM1-OX9 SGR1-OX7	22.3586	13.5072	15.9507
											BCM1-OX9 SGR1-OX7	22.1688	14.5152	16.2519
											BCM1-OX9 SGR1-OX7	21.9521	14.204	16.0481
											BCM1-OX9 SGR1-OX7	22.5001	14.0819	17.2169
											BCM1-OX9 SGR1-OX7	22.1228	13.9216	17.0595

## Sheet: Supplementary Fig. 1
	Supplementary Fig. 1b
	Supplementary Fig. 1c
	Supplementary Fig. 1e, f
	Supplementary Fig. 1g

## Sheet: Supplementary Fig. 2
	Supplementary Fig. 2b
		Chl a (nmol mg FW-1)
		Low light (LL)	Normal light (NL)	High light (HL)	Continuous light (CL)	Fluctuating light (FL)
	WT	0.961622	0.914167	0.844996	0.805853	0.738678
	WT	0.792761	0.982152	0.835867	0.787624	0.795128
	WT	0.709967	0.969972	0.717479	0.921769	0.71029
	WT	0.894468	0.968775	0.724813	0.817072	0.760037
	bcm1-1	0.727422	0.853165	0.617835	0.665151	0.583431
	bcm1-1	0.748436	0.811265	0.60116	0.690923	0.606061
	bcm1-1	0.739194	0.856628	0.682016	0.666983	0.576415
	bcm1-1	0.769638	0.848362	0.610237	0.651336	0.927679
	bcm1-2	0.758695	0.822628	0.647791	0.780996	0.519515
	bcm1-2	0.77484	0.878283	0.592901	0.67434	0.565794
	bcm1-2	0.780562	0.850381	0.606221	0.671461	0.577001
	bcm1-2	0.753493	0.843655	0.542404	0.737987	0.594508
	bcm1-3	0.687479	0.871495	0.530897	0.564897	0.537784
	bcm1-3	0.79915	0.794739	0.690625	0.61981	0.657252
	bcm1-3	0.99828	0.815259	0.546975	0.660942	0.507805
	bcm1-3	0.74306	0.884791	0.676654	0.495737	0.554841
		Chl b (nmol mg FW-1)
		Low light (LL)	Normal light (NL)	High light (HL)	Continuous light (CL)	Fluctuating light (FL)
	WT	0.45004	0.335553	0.268701	0.315535	0.302384
	WT	0.366746	0.367762	0.28703	0.327595	0.319639
	WT	0.25443	0.36633	0.262287	0.37165	0.28794
	WT	0.329064	0.371002	0.263947	0.331873	0.253087
	bcm1-1	0.209064	0.293746	0.184146	0.207297	0.191025
	bcm1-1	0.228231	0.275381	0.165083	0.2088	0.19762
	bcm1-1	0.217093	0.294622	0.197872	0.200583	0.18746
	bcm1-1	0.228457	0.302215	0.156242	0.193585	0.278311
	bcm1-2	0.2155	0.27701	0.154361	0.241666	0.168589
	bcm1-2	0.222561	0.296923	0.145265	0.206951	0.184687
	bcm1-2	0.223949	0.284262	0.144952	0.222957	0.185795
	bcm1-2	0.211303	0.275014	0.126294	0.241866	0.184548
	bcm1-3	0.242859	0.285037	0.120451	0.165505	0.172106
	bcm1-3	0.235345	0.255981	0.163098	0.175563	0.168316
	bcm1-3	0.282476	0.27033	0.132295	0.208563	0.160344
	bcm1-3	0.249816	0.281663	0.158439	0.153242	0.175969

## Sheet: Supplementary Fig. 3
	Supplementary Fig. 3b
			Chl a (nmol mg FW-1)	Chl b (nmol mg FW-1)
	w/o	WT	0.963557	0.337437
		WT	1.03583	0.367863
		WT	0.904211	0.318633
		bcm1-2	0.769944	0.245193
		bcm1-2	0.713603	0.227442
		bcm1-3	0.709014	0.225023
		bcm1-3	0.751773	0.239339
	0.1 mM ALA	WT	0.833115	0.290431
		WT	0.899011	0.313438
		WT	0.813862	0.282943
		bcm1-2	0.673841	0.208389
		bcm1-2	0.69902	0.221069
		bcm1-3	0.60644	0.21542
		bcm1-3	0.640162	0.199735
	0.2 mM ALA	WT	1.04739	0.352077
		WT	0.881119	0.296907
		WT	0.903329	0.301711
		bcm1-2	0.382253	0.111934
		bcm1-2	0.280643	0.0837145
		bcm1-3	0.426435	0.124201
		bcm1-3	0.481518	0.139249
	Supplementary Fig. 3c, d
			Chl a (nmol mg FW-1)	Chl b (nmol mg FW-1)	MgP (pmol mg FW-1)	MgPMME (pmol mg FW-1)
	w/o	WT	1.09609	0.276636	0.014256	0.0622979
		WT	1.07478	0.270561	0.0188208	0.0967714
		WT	1.05878	0.263907	0.0178125	0.0908412
	0.3 mM ALA	WT	1.04625	0.263511	0.0203275	0.145031
		WT	1.02796	0.254349	0.0333505	0.287825
		WT	1.02508	0.253981	0.0360633	0.226213
		bcm1-1	0.813898	0.177325	0.0183454	0.118108
		bcm1-1	0.8063	0.175742	0.014345	0.0959458
		bcm1-1	0.860583	0.18755	0.00953394	0.0642335
		bcm1-2	0.823894	0.179434	0.00649028	0.0562567
		bcm1-2	0.813249	0.176456	0.00724438	0.0521206
		bcm1-2	0.841112	0.181732	0.00592378	0.0474446
		bcm1-3	0.895879	0.192605	0.00923941	0.0732573
		bcm1-3	0.78805	0.172286	0.00853514	0.0682065

[truncated: 15 more sheets: Supplementary Fig. 4, Supplementary Fig. 5, Supplementary Fig. 6, Supplementary Fig. 7, Supplementary Fig. 9, Supplementary Fig. 10, Supplementary Fig. 11, Supplementary Fig. 12, Supplementary Fig. 14, Supplementary Fig. 15, Supplementary Fig. 16, Supplementary Fig. 17, Supplementary Fig. 18, Supplementary Fig. 19, Supplementary Fig. 20]
